# Supplementary material for: Therapeutic efficacies of artemether-lumefantrine and dihydroartemisinin-piperaquine for the treatment of uncomplicated Plasmodium falciparum and chloroquine and dihydroartemisinin-piperaquine for uncomplicated Plasmodium vivax infection in Ethiopia
Source: Malar J. 2022 Dec 1;21:359. doi: 10.1186/s12936-022-04350-z (PMC9714156; doi:10.1186/s12936-022-04350-z)
Supplement: Supplementary file 1 — Additional file 1. Microsatellite genotyping for determining recrudescence andreinfection. [file 12936_2022_4350_MOESM1_ESM.xlsx]

## Sheet: PF
Marker Name	313 C2			383 C3			TA1			POLYA			PFPK2				2490			TA109			Probability of Recrudescence	Recrudescence or reinfection
Chromosome	2			3			6			4			12				10			6
Tandem Repeats	AT			TA			ATT			ATT			TAA				TAA			AAT
Sample ID	313_1	313_2	313_3	383_1	383_2	383_3	TA1_1	TA1_2	TA1_3	POLYA_1	POLYA_2	POLYA_3	PFPK2_1	PFPK2_2	PFPK2_3	PFPK2_4	2490_1	2490_2	2490_3	TA109_1	TA109_2	TA109_3
PW110636AL_D0	228			123	137		165			138	180		162	165			75			160			0.327103	Reinfection
PW110636AL_D19	222	248		123			165			150			162	186			78	81		160	187
PW112543AL_D0	228			123			174			174			168				81			163			0.106809	Reinfection
PW112543AL_D28	234			123			159			165	174		165				81			175

## Sheet: PV
Marker Name	MS2			MS6			MS038		3502			11162			12335		1029	Probability of Recrudescence	Recrudescence or reinfection
Chromosome	6			11			6		3			11			12		10
Tandem Repeats		TAAA		TCC			CATA		AACGGATG			ATAC			AT		AT
Sample ID	MS2_1	MS2_2	MS2_3	MS6_1	MS6_2	MS6_3	MS038_1	MS038_2	3502_1	3502_2	3502_3	11162_1	11162_2	11162_3	12335_1	12335_2	1029_1
PW112852D0	210			252			190		288			184			165	177	126	0.99733	Recrudescence
PW112852D28	210			249			190		288			184			177		126
AM210235D0	210	230	286	243	249		208	212	132	208		180	192		165	177	118	1	`Recrudescence
AM210235D28	230			249			212		132			180			177		118

## Sheet: PF Additional
Marker Name	313 C2			383 C3			TA1			POLYA			PFPK2				2490			TA109
Chromosome	2			3			6			4			12				10			6
Tandem Repeats	AT			TA			ATT			ATT			TAA				TAA			AAT
Sample ID	313_1	313_2	313_3	383_1	383_2	383_3	TA1_1	TA1_2	TA1_3	POLYA_1	POLYA_2	POLYA_3	PFPK2_1	PFPK2_2	PFPK2_3	PFPK2_4	2490_1	2490_2	2490_3	TA109_1	TA109_2	TA109_3
PW100320D0_AL	252			137			168			162			162				81			163	184
PW101943D0_AL	242			135			171			174			159	213			81			160
PW120952D0_DP	232			135			162			171			159	162			81			148	172
PW103541D0_AL	242			143			186			135			162				78			163
PW102227D0_AL	252			137			165			150			171				81			160
PW102433D0_DP	234	254		119	139	153	165	171		156	168	174	162				81			163	181
PW103747D0_AL	234			173			180			156			159				78			175
PW105963D0_DP	238			143			159			141			165				81			190
PW106350D0_AL	232			137	141		177			171			159				81			172
PW106453D0_AL	232	242	254	123	137		162	168	171	153	165		165	186			81			160	175	184
PW107870D0_DP	228			123	137		168			168			177				81			172
PW108257D0_AL	238			139			177			150			186				81			172
PW108772D0_AL	236			137			168			162			165				81			163
PW108978D0_AL	228			137			162			174			162				81			163
PW109262D0_DP	228			123			174			150			174				81			124	163	202
PW109880D0_AL	254			143			159			138			165				81			175
PW110430D0_AL	248			141			159			150			168				81			175
PW111229D0_AL	246			123	143		165	168		183			189				81			151
PW111332D0_AL	238			137			171			147			171				81			160
PW111538D0_AL	236			123			165			174			162				81			160
PW113754D0_DP	220			123			162	171		171			165				81			151	163	178
PW113651D0_AL	280			143			162			165			186				81			175
PW113960D0_AL	240			123	139	147	165	168		150	156	165	159	162	165	168	72	78	81	163	172	190
PW114656D0_AL	222			121			165	168		174			162				81			175
PW115146D0_AL	234	242		123	145		165			129	153		159	171			81			160	175
PW115249D0_AL	236	280		145			159			162			165	171			78			181
PW115352D0_AL	246			123			162	171		156	165		159	162	165		78	81		166
PW115661D0_DP	252			137			171			162			159				87			166
PW116975D0_DP	252			123	135		162			174			171				81			163	175
PW117465D0_DP	222	232		137			162			147	159		162				81			175
PW118058D0_DP	236			157			171	174		192			171				81			172	190
PW117980D0_DP	248			151			174			153			165				78	84		175
PW118676D0_DP	236			123			159			177			162				81			148	178
PW118779D0_DP	242			123			168			153			165				81			181
PW119475D0_DP	246			143			171			192			159	162			78			166
PW119887D0_DP	236			123			174			153			168				81			166

## Sheet: PV Additional
Marker Name	MS2			MS6			MS038		3502			11162			12335		1029
Chromosome	6			11			6		3			11			12		10
Tandem Repeats		TAAA		TCC			CATA		AACGGATG			ATAC			AT		AT
Sample ID	MS2_1	MS2_2	MS2_3	MS6_1	MS6_2	MS6_3	MS038_1	MS038_2	3502_1	3502_2	3502_3	11162_1	11162_2	11162_3	12335_1	12335_2	1029_1
PW100629D0	214	254		252			200	208	140	176		180	184		161	171	110
PW101428D0	234			252			200	204	124			184			163		116
PW101634D0	230			255			208		176			184			171		110
PW101840D0	210			252			204		132			180			171		116
PW103850D0	210	226		249	255		190	208	132	176		184	188		163		116
PW103953D0	214			249			200		176			184			163		118
PW104546D0	230			243			204		132	176		188			163		126
PW104649D0	218			249			194		176			184			177		116
PW109056D0	210			252			200		132			184			163		116
PW112131D0	230			249			200		124			188			161		126
PW113342D0	214			243			200		176			188			171		116
PW115043D0	226			267			204		168			180			185		130
PW115455D0	262			243			200		124			184			169		116
PW116666D0	214			249			200		132			188			159		124
PW117774D0	222			255			200		168			180			159		120
PW119578D0	222			264			194		132			196			161		116
PW120746D0	234			252			200		140			184			163		116
AM201439D0	210			252			200		192			188			171		112
AM201542D0	210			234			200		192			180			161		118
AM201954D0	242			249			204	220	124	132		180			163		122
AM202135D0	182			258			204		176			180			167		116
AM202238D0	182			255			204		132	148		188			161	177	116
AM202753D0	206			261			200		124			188			163		116
AM207160D0	206			258			200		176			188			167		116
AM207881D0	210			255			200		124			184			161		122
AM207984D0	222	286		258			200		132	208		188			165		122
AM208165D0	210			261			208		148			180			177		130
AM209479D0	210			252			200		132			184			161		120
AM209891D0	210			258			220		124			180			163		116
AM210029D0	210			252			200		132			180			167		134
AM210544D0	210			234			204		156			180			161		126
AM211652D0	210			243			200	204	124	168	192	184	188	192	157		120
AM211858D0	214			252			220		160			180			161		126
AM213765D0	210			258			200		124			180			167		122
AM214255D0	210			249			200		132			180			167		118
AM214564D0	210			249			204		124			184			159		116
AM215260D0	210			255			200		132			184			163		122
AM215466D0	214			261			200		124	132		184			163		120
AM215981D0	214	282		255			204		132			180	184		163		116
AM216059D0	206	210	222	252	258	267	204		124	132	184	180			163		116
AM216368D0	206	210	222	252	258	267	200	204	124	132	184	180			163		126
AM216574D0	182	210	282	255			200	208	124	132	160	184			161		118
